# Supplementary material for: TGF-β Signaling Loop in Pancreatic Ductal Adenocarcinoma Activates Fibroblasts and Increases Tumor Cell Aggressiveness
Source: Cancers (Basel). 2024 Nov 1;16(21):3705. doi: 10.3390/cancers16213705 (PMC11545076; doi:10.3390/cancers16213705)
Supplement: Supplementary file 1 [file cancers-16-03705-s001.zip]

Archive with 1 entries (1 files):
- cancers-3209184-supplementary.pdf
